# Supplementary material for: Evaluating the Translation Value of Two In Vivo Models for Breast Cancer Brain Metastases
Source: Cancers (Basel). 2026 Mar 27;18(7):1095. doi: 10.3390/cancers18071095 (PMC13072151; doi:10.3390/cancers18071095)
Supplement: Supplementary file 1 [file cancers-18-01095-s001.zip]

Archive with 1 entries (1 files):
- cancers-4195180-supplementary.pdf
